# Supplementary material for: Oxidative Stress and Endoplasmic Reticulum Stress Contributes to Arecoline and Its Secondary Metabolites-Induced Dyskinesia in Zebrafish Embryos
Source: Int J Mol Sci. 2023 Mar 28;24(7):6327. doi: 10.3390/ijms24076327 (PMC10094114; doi:10.3390/ijms24076327)
Supplement: Supplementary file 1 [file ijms-24-06327-s001.zip]

Archive with 1 entries (1 files):
- ijms-2270411-supplementary.pdf
